# Supplementary material for: Isolation and Identification of an Endophytic Fungus Aspergillus sp. and Its Growth-Promoting Effects on Nymphaea candida Seedlings Through Modulation of the Rhizosphere Microbial Community
Source: Microorganisms. 2026 Apr 28;14(5):993. doi: 10.3390/microorganisms14050993 (PMC13209681; doi:10.3390/microorganisms14050993)
Supplement: Supplementary file 1 [file microorganisms-14-00993-s001.zip]

Archive with 1 entries (1 files):
- microorganisms-4239144-supplementary.pdf
